# Supplementary material for: ACE-2, TMPRSS2, and Neuropilin-1 Receptor Expression on Human Brain Astrocytes and Pericytes and SARS-CoV-2 Infection Kinetics
Source: Int J Mol Sci. 2023 May 11;24(10):8622. doi: 10.3390/ijms24108622 (PMC10218482; doi:10.3390/ijms24108622)
Supplement: Supplementary file 1 [file ijms-24-08622-s001.zip]

Archive with 1 entries (1 files):
- ijms-2316847-SI.pdf
